# Supplementary material for: Effect of Carboxyl Content on Mechanical Properties of Lignin/Carboxylated Nitrile Rubber Compounds
Source: Polymers (Basel). 2025 Aug 28;17(17):2332. doi: 10.3390/polym17172332 (PMC12431394; doi:10.3390/polym17172332)
Supplement: Supplementary file 1 [file polymers-17-02332-s001.zip]

Archive with 1 entries (1 files):
- polymers-3786646-supplementary.pdf
